# Supplementary material for: The Distance between Minima of Electron Density and Electrostatic Potential as a Measure of Halogen Bond Strength
Source: Molecules. 2022 Jul 28;27(15):4848. doi: 10.3390/molecules27154848 (PMC9369751; doi:10.3390/molecules27154848)
Supplement: Supplementary file 1 [file molecules-27-04848-s001.zip]

Archive with 1 entries (1 files):
- molecules-1808161-supplementary.pdf
